# Supplementary material for: Morphological Diversity, Genetic Characterization, and Phytochemical Assessment of the Cypriot Tomato Germplasm
Source: Plants (Basel). 2021 Aug 18;10(8):1698. doi: 10.3390/plants10081698 (PMC8401825; doi:10.3390/plants10081698)
Supplement: Supplementary file 1 [file plants-10-01698-s001.zip]

Archive with 8 entries (8 files):
- supl figure 1.jpg
- supl figure 2.jpg
- supl figure 3.jpg
- supl figure 4.jpg
- supl figure 5.jpg
- supl figure 6.jpg
- supl figure 7.jpg
- supplementary tables revised.xlsx
