# Supplementary material for: Morphological Diversity, Genetic Characterization, and Phytochemical Assessment of the Cypriot Tomato Germplasm
Source: Plants (Basel). 2021 Aug 18;10(8):1698. doi: 10.3390/plants10081698 (PMC8401825; doi:10.3390/plants10081698)
Supplement: Supplementary file 1 [file plants-10-01698-s001.zip › supplementary tables revised.xlsx]

## Sheet: supl table 1 - descriptors
No	IPGRI descriptor	Category	IPGRI descriptor code
1.	plant growth type	Vegetative	7.1.2.1
2.	plant size	Vegetative	7.1.2.2
3.	stem pubescence density	Vegetative	7.1.2.4
4.	Stem internode length	Vegetative	7.1.2.5
5.	leaf Type	Vegetative	7.1.2.9
6.	Degree of leaf dissection	Vegetative	7.1.2.10
7.	Corolla colour	Inflorescence	7.2.1.2
8.	Style position	Inflorescence	7.2.1.7
9.	Style shape	Inflorescence	7.2.1.8
10.	Style hairiness	Inflorescence	7.2.1.9
11.	Fruit width	Fruit descriptors	7.2.2.10
12.	Exterior colour of mature fruit	Fruit descriptors	7.2.2.11
13.	Fruit shoulder shape	Fruit descriptors	7.2.2.16
14.	Pedicel length	Fruit descriptors	7.2.2.17
15.	Skin colour of ripe fruit	Fruit descriptors	7.2.2.23
16.	Fruit cross sectional shape	Fruit descriptors	7.2.2.29
17.	Intensity of greenback (green shoulder)	Fruit descriptors	7.2.2.3
18.	Number of locules	Fruit descriptors	7.2.2.31
19.	Shape of pistil scar	Fruit descriptors	7.2.2.32
20.	Predominant fruit shape	Fruit descriptors	7.2.2.5
21.	Fruit size	Fruit descriptors	7.2.2.6
22.	Fruit weight	Fruit descriptors	7.2.2.8
23.	Number of days to flowering	Agronomic characteristics	8.1.1
24.	Number of flowers per inflorescence	Agronomic characteristics	8.1.5
Table S1: IPGRI descriptors

## Sheet: supl table 2 - primers
Number	Panel	Fluorochrome	Locus	Chromosome	Forward primer sequence (5'-3')	Reverse primer sequence (5'-3')	Simple Sequence Repeat
1	C	Tamra	EST253712	6	TGTAAAACGACGGCCAGTGAAATGAAGCTCTGACATCAAA	TCATTGCTTGCATATGTTCATG	(AT)14
2	B	Rox	EST258529	5	TGTAAAACGACGGCCAGTAACACCCTTTATTCAGATTCC	GCATAAAAATGTTAAAGGGG	(TA)17
3	B	Rox	LE20592	11	TGTAAAACGACGGCCAGTCTGTTTACTTCAAGAAGGCTG	ACTTTAACTTTATTATTGCCACG	(TAT)15-1(TGT)4
5	A	Fam	LELEUZIP	8	TGTAAAACGACGGCCAGTGGTGATAATTTGGGAGGTTAC	CGTAACAGGATGTGCTATAGG	(AAG)6-1TT(GAT)7
6	A	Fam	LEMDDNA	5	TGTAAAACGACGGCCAGTATTCAAGGAACTTTTAGCTCC	TGCATTAAGGTTCATAAATGA	(TA)9
7	A	Fam	LESSRPSPGb	3	TGTAAAACGACGGCCAGTAACATTAGTTTGATTGGATGG	TTAAACTTTGCTTGACTTTCC	(C)16
8	A	Fam	TMS42	11	TGTAAAACGACGGCCAGTAGAATTTTTTCATGAAATTGTCC	TATTGCGTTCCACTCCCTCT	(AT)17 (GT)18
9	D	Joe	TMS52	12	TGTAAAACGACGGCCAGTTTCTATCTCATTTGGCTTCTTC	TTACCTTGAGAATGGCCTTG	(AC)14(AT)18
10	B	Rox	TMS58	3	TGTAAAACGACGGCCAGTCATTTGTTGTATGGCATCGC	CAGTGACCTCTCGCACAAAA	(TA)15 (TG)17
11	B	Rox	TMS59	8	TGTAAAACGACGGCCAGTTGAACGGGCCTTCTGTTATC	ATCATCATTATAGTTCTTAAGTGAT	(AT)5(GT)11(AT)11
			M13 F		TGTAAAACGACGGCCAGT
Table S2: Primers used

## Sheet: supl table 3 -morph characters
No	IPGRI descriptor code	IPGRI descriptor	ARI00731	ARI00732	ARI00733	ARI00734	ARI00735	ARI00736	ARI00737	ARI00872	ARI00905	ARI00906	category	ANOVA	CV(%)
1.	7.2.1.2	Corolla colour	Yellow	Yellow	Yellow	Yellow	Yellow	Yellow	Yellow	Yellow	Yellow	Yellow	nominal
2.	7.2.2.11	Exterior colour of mature fruit	Red	Red	Pink	Pink	Red	Red	Red	Pink	Red	Pink	nominal
3.	7.2.2.29	Fruit cross sectional shape	Irregular	Irregular	Irregular	Angular	Round	Round	Irregular	Round	Round	Irregular	nominal
4.	7.1.2.9	leaf Type	Peruvianum	Peruvianum	Peruvianum	Peruvianum	Peruvianum	Peruvianum	Peruvianum	Peruvianum	Peruvianum	Peruvianum	nominal
5.	7.1.2.1	plant growth type	intetermediate	intetermediate	intetermediate	intetermediate	intetermediate	intetermediate	intetermediate	intetermediate	intetermediate	intetermediate	nominal
6.	7.2.2.5	Predominant fruit shape	Flattened	Flattened	Heart-shaped	High rounded	rounded	rounded	Flattened	Flattened	Heart-shaped	Heart-shaped	nominal
7.	7.2.2.32	Shape of pistil scar	Irregular	Linear	Linear	Dot	Dot	Irregular	Irregular	Irregular	Dot	Irregular	nominal
8.	7.2.2.23	Skin colour of ripe fruit	Orange	Orange	Pink	Pink	Orange	Orange	Orange	Colorless	Orange	Pink	nominal
9.	7.2.1.9	Style hairiness	Absent	Absent	Absent	Absent	Absent	Absent	Absent	Absent	Absent	Absent	nominal
10.	7.2.1.8	Style shape	Fasciated	Fasciated	Fasciated	Simple	Simple	Simple	Fasciated	Fasciated	Fasciated	Fasciated	nominal
11.	7.1.2.10	Degree of leaf dissection	1	5	3	1	1	1	1	1	1	3	ordinal
12.	7.2.2.16	Fruit shoulder shape	5	5	3	1	3	1	5	5	3	3	ordinal
13.	7.2.2.6	Fruit size	7	7	5	1	3	3	7	7	5	5	ordinal
14.	7.2.2.3	Intensity of greenback (green shoulder)	3	3	3	3	1	1	3	3	3	3	ordinal
15.	7.1.2.2	plant size	3	5	3	1	3	3	3	1	3	5	ordinal
16.	7.1.2.5	Stem internode length	3	3	3	3	3	1	3	1	3	5	ordinal
17.	7.1.2.4	stem pubescence density	1	1	5	5	3	1	5	5	5	5	ordinal
18.	7.2.1.7	Style position	3	3	3	3	5	5	3	3	3	3	ordinal
19.	7.2.2.8	Fruit weight (g)	466.167	411.182	451.692	229.833	211.2	218.2	530	323.444	380.385	357.929	scale	Anova, p = 2.1e-08	34.6295
20.	7.2.2.10	Fruit width (cm)	11.2	11.5	10.5769	7.9	8.57	8.23077	12.6833	9.85	9.94286	9.92	scale	Anova, p = 2.3e-07	23.6447
21.	8.1.1	Number of days to flowering	56.75	55.25	56	55.5	56.7143	56.75	55	54.75	53.5	53	scale	Anova, p = 0.014	14.2033
22.	8.1.5	Number of flowers per inflorescence	2.625	11.125	4.75	5.25	4.28571	4	2.25	4.875	5.875	5.28571	scale	Anova, p = 1.3e-11	32.0225
23.	7.2.2.31	Number of locules	11.3333	13.2727	10.6667	6.83333	5.8	6.30769	10.6667	8.88889	11.2143	13.7333	scale	Anova, p < 2.2e-16	26.8398
24.	7.2.2.17	Pedicel length (mm)	7.5	10.375	13	10.0909	12.1667	12	8.5	9.42857	13.2222	14	scale	Anova, p = 3.6e-11	22.0755
Table S3: Morphological characters

## Sheet: supl table 4 - Fst values
ΑR100731	AR100732	AR100733	AR100734	AR100735	AR100736	AR100737	AR100872	AR100905	AR100906	'Marmande'	'Kardoula'	'Katsari Santorini'	'Konti Kithiron'	'Leia Santorini'	'Megali Stroggili'	'Stithos Santorini'	'Chios'	'Chondrokatsari'
0	0.001	0.001	0.001	0.001	0.001	0.001	0.001	0.001	0.001	0.001	0.001	0.001	0.001	0.001	0.001	0.001	0.001	0.001	ΑR100731
0.416667	0	0.001	0.001	0.001	0.001	0.001	0.001	0.001	0.001	0.001	0.001	0.001	0.001	0.001	0.001	0.001	0.001	0.001	AR100732
0.538462	0.545455	0	0.001	0.001	0.001	0.001	0.001	0.001	0.35	0.001	0.001	0.001	0.001	0.001	0.001	0.001	0.001	0.001	AR100733
0.647059	0.666667	0.5	0	0.001	0.001	0.001	0.001	0.001	0.001	0.001	0.001	0.001	0.001	0.001	0.001	0.001	0.001	0.001	AR100734
0.718182	0.74	0.808219	0.808219	0	0.001	0.001	0.001	0.001	0.001	0.001	0.001	0.001	0.001	0.001	0.001	0.001	0.001	0.001	AR100735
0.715385	0.733333	0.784861	0.784861	0.452055	0	0.001	0.001	0.001	0.001	0.001	0.001	0.001	0.001	0.001	0.001	0.001	0.001	0.001	AR100736
0.416667	0.4	0.285714	0.545455	0.74	0.733333	0	0.001	0.001	0.002	0.001	0.001	0.001	0.001	0.001	0.001	0.001	0.001	0.016	AR100737
0.5	0.625	0.642857	0.642857	0.724868	0.710407	0.625	0	0.001	0.001	0.001	0.001	0.001	0.001	0.001	0.001	0.001	0.001	0.001	AR100872
0.666667	0.684211	0.642857	0.5	0.799228	0.780069	0.6	0.684211	0	0.001	0.001	0.001	0.001	0.001	0.001	0.001	0.001	0.001	0.001	AR100905
0.538462	0.545455	0	0.5	0.808219	0.784861	0.285714	0.642857	0.642857	0	0.001	0.001	0.001	0.001	0.001	0.001	0.001	0.001	0.001	AR100906
0.520325	0.523148	0.526882	0.642276	0.662963	0.631508	0.523148	0.605364	0.663399	0.526882	0	0.001	0.001	0.001	0.001	0.001	0.001	0.001	0.001	'Marmande'
0.320707	0.539095	0.657088	0.745014	0.780117	0.781391	0.539095	0.585185	0.760684	0.657088	0.615497	0	0.001	0.001	0.001	0.001	0.001	0.001	0.001	'Kardoula'
0.682927	0.62069	0.780488	0.780488	0.734463	0.747215	0.702703	0.685714	0.666667	0.780488	0.719035	0.741169	0	0.001	0.001	0.001	0.001	0.001	0.001	'Katsari Santorini'
0.615839	0.633987	0.725146	0.69281	0.705314	0.724074	0.633987	0.700855	0.62963	0.725146	0.597222	0.666667	0.648943	0	0.001	0.001	0.001	0.001	0.001	'Konti Kithiron'
0.626087	0.577778	0.722689	0.744186	0.633621	0.669967	0.654545	0.693548	0.651376	0.722689	0.647222	0.689727	0.413223	0.639529	0	0.001	0.001	0.001	0.001	'Leia Santorini'
0.603666	0.615581	0.694146	0.61035	0.681682	0.695756	0.615581	0.65873	0.640382	0.694146	0.560724	0.670543	0.703881	0.49183	0.688388	0	0.001	0.001	0.001	'Megali Stroggili'
0.772727	0.8	0.863636	0.833333	0.841584	0.798165	0.8	0.818182	0.818182	0.863636	0.746528	0.834568	0.844444	0.722222	0.802817	0.674383	0	0.001	0.001	'Stithos Santorini'
0.714417	0.790386	0.842593	0.819444	0.82963	0.801037	0.790386	0.78268	0.733734	0.842593	0.779082	0.789272	0.758863	0.730994	0.661662	0.75188	0.77261	0	0.001	'Chios'
0.483871	0.480769	0.47619	0.645161	0.741573	0.75256	0.15625	0.689655	0.670732	0.47619	0.569597	0.524155	0.70868	0.634921	0.65	0.637566	0.815217	0.798516	0	'Chondrokatsari'
Fst Values below diagonal. Probability, P(rand >= data) based on 999 permutations is shown above diagonal.
Table S4: Fst values
